# Supplementary material for: The Impact of Exposure to Iodine and Fluorine in Drinking Water on Thyroid Health and Intelligence in School-Age Children: A Cross-Sectional Investigation
Source: Nutrients. 2024 Aug 31;16(17):2913. doi: 10.3390/nu16172913 (PMC11397114; doi:10.3390/nu16172913)
Supplement: Supplementary file 1 [file nutrients-16-02913-s001.zip]

Archive with 1 entries (1 files):
- nutrients-3123097-supplementary.pdf
